# Supplementary material for: Predicting Care Needs in Community-Dwelling Older Adults Using Explainable Machine Learning and a Multidimensional Approach Integrating Health, Social, and Environmental Factors: Cross-Sectional Study
Source: JMIR Aging. 2026 Jul 31;9:e93371. doi: 10.2196/93371 (PMC13430952; doi:10.2196/93371)
Supplement: Multimedia Appendix 1 [file aging-v9-e93371-s001.xlsx]

## Sheet: SHAP stability
Multimedia Appendix 1. SHAP stability
Variables	Mean |SHAP|	95% CI lower	95% CI upper
Age	1.01184	0.909934	1.09277
Nutritional risk (NSI total score)	0.686015	0.551702	0.808964
Not currently employed	0.627821	0.483735	0.769245
Depressive symptoms	0.529685	0.420039	0.60589
Self-rated health	0.514988	0.442797	0.586938
Cognitive function	0.473611	0.39841	0.566604
Household income	0.431898	0.346063	0.524393
Home modification level (total)	0.363617	0.270079	0.407341
BMI	0.277714	0.244033	0.315927
Number of supporters when feeling depressed	0.25096	0.176175	0.307555
No outpatient/hospital visit	0.210997	0.134766	0.293283
No social-group participation	0.209079	0.170698	0.239754
Number of supporters when ill	0.20343	0.177035	0.257562
Number of supporters to borrow money from	0.187818	0.12299	0.275685
Non-drinker	0.140978	0.102765	0.180627
Housing satisfaction	0.137266	0.104877	0.177125
No regular exercise	0.132013	0.065125	0.194083
Chronic: Hyperlipidemia / Dyslipidemia	0.104369	0.0661703	0.142121
Female	0.0996465	0.0680217	0.180093
No senior-center use	0.0913888	0.0696876	0.130163
Chronic: Dementia	0.0838502	0.0693378	0.103972
Spouse self-rated health	0.0790349	0.0435575	0.108291
No leisure-activity participation	0.0769818	0.0594528	0.103257
No religious affiliation	0.0765116	0.0277852	0.159497
Grandchildren: yes	0.0746984	0.0306016	0.110008
Number of household members	0.0734071	0.0467546	0.146953
Sleep quality	0.0719105	0.0370697	0.132725
Chronic: Osteoporosis	0.0635117	0.0387404	0.0834873
First child: lives apart	0.0585119	0.03995	0.0777412
Parents: not alive / no contact	0.0533215	0.0349291	0.086196
Education: High school	0.0528566	0.0182577	0.0848314
Chronic: Osteoarthritis / Rheumatoid arthritis	0.0497663	0.0406332	0.0679019
No fall history	0.0491287	0.0367583	0.0579606
No educational-activity participation	0.0469775	0.0133258	0.0940563
No health screening (past 2y)	0.0466273	0.0208671	0.0634894
Residence: Rural	0.0463939	0.0272949	0.0659161
Chronic: Cataract	0.0436377	0.0305649	0.0606592
Chronic: Hypertension	0.0436213	0.0250288	0.0755517
Chronic: Diabetes mellitus	0.0436157	0.0199392	0.0855763
Outpatient/hospital visit	0.0436008	0.0280564	0.0589498
Education: Elementary or less	0.0412449	0.0234996	0.0585259
No unmet healthcare	0.0409417	0.0304209	0.0528279
Chronic: Thyroid disease	0.0395772	0.0240782	0.0484795
Siblings: no contact	0.0351046	0.0240915	0.0498167
Overall isolation: no	0.0325926	0.0112912	0.063278
Chronic: Stroke (CVA, cerebral infarction)	0.0322501	0.0208203	0.0475399
No volunteer experience	0.0295197	0.0191282	0.041493
Education: Middle school	0.0284994	0.0198895	0.0370931
Home modification: low	0.0283063	0.0191468	0.0467082
Non-smoker	0.0264713	0.0129887	0.049304
Chronic: Parkinson's disease	0.0257966	0.0228803	0.0269873
Chronic: Insomnia	0.0221802	0.0108994	0.0287601
Friends: no contact	0.0221658	0.0125308	0.0366137
Chronic: Low back pain / Sciatica	0.0221024	0.0156008	0.0311263
Education: College or higher	0.0219217	0.000782199	0.0434271
Grandchildren: none	0.0202464	0.00999666	0.0334749
No senior-welfare-center use	0.0193698	0.0139547	0.0271422
Chronic: Myocardial infarction	0.0191147	0.00615064	0.0449538
Home modification: mid	0.018892	0.0162077	0.0208257
Chronic: Benign prostatic hyperplasia	0.018072	0.00929554	0.0303767
Chronic: Chronic lung disease (COPD, bronchitis, emphysema)	0.0177676	0.00660591	0.0283594
Friend isolation: no	0.0173215	0.0124625	0.0241549
Second child: lives apart	0.0171151	0.0037606	0.0439599
Chronic: Asthma	0.0156865	0.00606164	0.025649
Grandchildren: unknown	0.0150038	0.00334055	0.0303438
Chronic: Fracture / Dislocation / Trauma sequelae	0.0148205	0.007278	0.0204745
Chronic: Other heart disease (CHF, arrhythmia)	0.0144249	0.00553312	0.0239645
Chronic: Age-related hearing loss	0.012874	0.00413423	0.0245323
No hobby-club participation	0.0124665	0.00639756	0.0189491
Current drinker	0.0116605	0.00493795	0.0205336
Residence: Urban	0.0113464	0.00486178	0.0157902
Social-group participation	0.0102265	0.00770551	0.0119399
Leisure-activity participation	0.0100582	0.00624845	0.0140499
Senior-center use	0.010005	0.00468769	0.0155926
Chronic: Angina pectoris	0.0093581	0.00620699	0.0133809
Regular exercise	0.00927162	0.00618221	0.0130841
Chronic: Depression	0.00925163	0.00372792	0.0155148
Religious affiliation	0.00913556	0.00504134	0.0193541
Health screening (past 2y)	0.00856731	0.00501649	0.0126692
Chronic: Glaucoma	0.00833534	0.00149972	0.0157152
Chronic: Urinary incontinence	0.00832076	0.00252181	0.0119891
Chronic: Cancer (malignant neoplasm)	0.00821286	0.00294289	0.0153835
Siblings: contact	0.00795267	0.00510555	0.0127685
Second child: lives together	0.00782744	0.0024704	0.0131102
Chronic: Other chronic conditions	0.00743044	0.0045945	0.0128337
Chronic: Chronic otitis media	0.00742579	0.00348201	0.0128362
Home modification: none	0.00648707	0.00135853	0.0150101
Male	0.00594679	0.00344421	0.00789773
Chronic: Stomach / Duodenal ulcer	0.00582957	0.00433799	0.00723558
Nutritional risk: normal	0.0056898	0.00305489	0.00858045
Chronic: Skin disease	0.00543889	0.00184482	0.0098717
Chronic: Chronic kidney disease	0.00537384	0.00130198	0.0105461
First child: lives together	0.00529329	0.00322131	0.00784397
Friends: contact	0.00521296	0.0041316	0.00771692
Currently employed	0.00520416	0.00338113	0.00844755
Chronic: Anemia	0.00432597	0.0028921	0.0072787
Friend isolation: yes	0.00347493	0.0020082	0.00513507
Educational-activity participation	0.0027626	0.000905612	0.00594787
Fall history (past year)	0.00267899	0.00168019	0.0040591
Senior-welfare-center use	0.00247613	0.00176903	0.00313207
Has spouse	0.0023392	0.00106075	0.00338335
Unmet healthcare	0.00220349	0.000699595	0.00395377
Chronic: Tuberculosis	0.00209824	0.000101308	0.00435612
Current smoker	0.00170909	0.000211284	0.00495906
Nutritional risk: at risk	0.00127594	2.48912e-05	0.00371196
Hobby-club participation	0.00104144	3.89669e-05	0.00225961
Chronic: Hepatitis	0.000787432	0	0.00226543
Overall isolation: yes	0.00061627	0.000231536	0.000996764
Home modification: high	0.000443116	0.000295266	0.000614573
Parents: contact	0.000434473	0	0.00152758
No political-group participation	0.000248613	0	0.00103751
Volunteer experience	0.000141165	0	0.000635241
No spouse	0	0	0
Chronic: Liver cirrhosis	0	0	0
Unmet healthcare: unknown	0	0	0
Political-group participation	0	0	0
