# Supplementary material for: Predicting Care Needs in Community-Dwelling Older Adults Using Explainable Machine Learning and a Multidimensional Approach Integrating Health, Social, and Environmental Factors: Cross-Sectional Study
Source: JMIR Aging. 2026 Jul 31;9:e93371. doi: 10.2196/93371 (PMC13430952; doi:10.2196/93371)
Supplement: Multimedia Appendix 2 [file aging-v9-e93371-s002.xlsx]

## Sheet: Model A - 5-fold CV
Multimedia Appendix 2-1. Model A - 5-fold CV
FeatureSet	AUC_mean	AUC_std	PR_AUC_mean	PR_AUC_std	Accuracy_mean	Accuracy_std	Sensitivity_mean	Sensitivity_std	Specificity_mean	Specificity_std	F1_mean	F1_std	MCC_mean	MCC_std	Brier_mean	Brier_std	Cal_slope_mean	Cal_slope_std	Cal_intercept_mean	Cal_intercept_std	Model
Model A	0.913	0.007	0.537	0.043	0.808	0.035	0.878	0.036	0.801	0.042	0.446	0.04	0.44	0.033	0.055	0.003	0.915	0.089	-0.108	0.201	GBDT
Model A	0.909	0.01	0.542	0.052	0.82	0.034	0.864	0.03	0.815	0.04	0.457	0.04	0.449	0.035	0.076	0.006	0.781	0.081	-1.422	0.098	XGBoost
Model A	0.907	0.007	0.52	0.05	0.82	0.04	0.863	0.042	0.815	0.047	0.459	0.047	0.45	0.039	0.057	0.002	1.285	0.088	-0.127	0.102	RandomForest
Model A	0.903	0.013	0.53	0.051	0.831	0.058	0.832	0.047	0.831	0.067	0.471	0.064	0.456	0.055	0.066	0.005	0.636	0.074	-1.06	0.116	LightGBM
Model A	0.901	0.014	0.528	0.042	0.801	0.036	0.859	0.027	0.795	0.041	0.431	0.034	0.422	0.03	0.116	0.009	0.714	0.069	-2.174	0.131	Logistic
Model A	0.869	0.019	0.408	0.054	0.762	0.046	0.856	0.03	0.753	0.053	0.388	0.038	0.377	0.036	0.077	0.006	0.44	0.064	-1.032	0.141	SVM
Model A	0.855	0.015	0.342	0.026	0.734	0.043	0.856	0.051	0.723	0.051	0.361	0.028	0.35	0.023	0.101	0.005	0.467	0.106	-1.592	0.059	DecisionTree

## Sheet: Model A - Test set
Multimedia Appendix 2-2. Model A - Test set
Threshold	Accuracy	Sensitivity	Specificity	F1	MCC	ThresholdName	AUC	AUC_lo_DeLong	AUC_hi_DeLong	AUC_lo_boot	AUC_hi_boot	PR_AUC	PR_AUC_relative	Brier	Cal_slope	Cal_intercept	FeatureSet
0.5	0.926918	0.323194	0.984426	0.434783	0.430548	default_0.5	0.891575	0.865519	0.917631	0.870202	0.911991	0.530089	6.09502	0.0554978	0.825531	-0.295197	Model A
0.0869709	0.792989	0.847909	0.787758	0.416045	0.40465	prevalence	0.891575	0.865519	0.917631	0.870202	0.911991	0.530089	6.09502	0.0554978	0.825531	-0.295197	Model A
0.077159	0.778108	0.882129	0.7682	0.408811	0.404543	Youden	0.891575	0.865519	0.917631	0.870202	0.911991	0.530089	6.09502	0.0554978	0.825531	-0.295197	Model A

## Sheet: Model B - 5-fold CV
Multimedia Appendix 2-3. Model B - 5-fold CV
FeatureSet	AUC_mean	AUC_std	PR_AUC_mean	PR_AUC_std	Accuracy_mean	Accuracy_std	Sensitivity_mean	Sensitivity_std	Specificity_mean	Specificity_std	F1_mean	F1_std	MCC_mean	MCC_std	Brier_mean	Brier_std	Cal_slope_mean	Cal_slope_std	Cal_intercept_mean	Cal_intercept_std	Model
Model B	0.978	0.003	0.756	0.049	0.931	0.003	0.993	0.007	0.925	0.003	0.714	0.01	0.715	0.01	0.034	0.003	0.972	0.11	-0.001	0.159	GBDT
Model B	0.978	0.004	0.756	0.038	0.93	0.006	0.993	0.007	0.924	0.007	0.711	0.019	0.712	0.018	0.041	0.005	0.578	0.064	-0.758	0.159	LightGBM
Model B	0.977	0.004	0.741	0.036	0.927	0.003	0.997	0.004	0.921	0.004	0.704	0.01	0.707	0.01	0.043	0.005	0.694	0.089	-1.04	0.229	XGBoost
Model B	0.976	0.004	0.721	0.057	0.926	0.005	0.992	0.008	0.92	0.005	0.7	0.015	0.702	0.014	0.036	0.003	1.507	0.139	-0.083	0.177	RandomForest
Model B	0.967	0.007	0.637	0.052	0.923	0.004	0.99	0.007	0.916	0.005	0.69	0.013	0.692	0.012	0.051	0.006	0.345	0.07	-0.523	0.119	DecisionTree
Model B	0.952	0.011	0.609	0.026	0.886	0.014	0.93	0.034	0.882	0.014	0.587	0.032	0.585	0.034	0.051	0.005	0.408	0.06	-1.231	0.222	SVM
Model B	0.95	0.01	0.69	0.033	0.908	0.016	0.881	0.028	0.911	0.019	0.626	0.035	0.613	0.031	0.065	0.003	0.514	0.085	-2.18	0.131	Logistic

## Sheet: Model B - Test set
Multimedia Appendix 2-4. Model B - Test set
Threshold	Accuracy	Sensitivity	Specificity	F1	MCC	ThresholdName	AUC	AUC_lo_DeLong	AUC_hi_DeLong	AUC_lo_boot	AUC_hi_boot	PR_AUC	PR_AUC_relative	Brier	Cal_slope	Cal_intercept	FeatureSet
0.5	0.945767	0.669202	0.972112	0.682171	0.652684	default_0.5	0.975581	0.96244	0.988722	0.970369	0.980189	0.709385	8.15658	0.0360443	0.774455	-0.00286802	Model B
0.0869709	0.922288	0.988593	0.915972	0.688742	0.690616	prevalence	0.975581	0.96244	0.988722	0.970369	0.980189	0.709385	8.15658	0.0360443	0.774455	-0.00286802	Model B
0.0827387	0.920966	0.996198	0.913799	0.686763	0.690274	Youden	0.975581	0.96244	0.988722	0.970369	0.980189	0.709385	8.15658	0.0360443	0.774455	-0.00286802	Model B
