# Supplementary material for: Predicting Care Needs in Community-Dwelling Older Adults Using Explainable Machine Learning and a Multidimensional Approach Integrating Health, Social, and Environmental Factors: Cross-Sectional Study
Source: JMIR Aging. 2026 Jul 31;9:e93371. doi: 10.2196/93371 (PMC13430952; doi:10.2196/93371)
Supplement: Multimedia Appendix 3 [file aging-v9-e93371-s003.xlsx]

## Sheet: LOFO results
Multimedia Appendix 4. LOFO results
Variable	AUC_with	AUC_without	delta_AUC
Age	0.888475	0.883309	-0.00516565
Self–rated health	0.888475	0.885275	-0.00320047
Work	0.888475	0.887291	-0.00118434
Income	0.888475	0.887544	-0.000930946
Number of available supporters when feeling depressed	0.888475	0.887704	-0.000771198
Nutritional risk (NSI)	0.888475	0.887791	-0.000684438
Cognitive function	0.888475	0.88876	0.000285068
Home modification level	0.888475	0.888873	0.000397993
BMI	0.888475	0.889781	0.00130553
Depressive symptoms	0.888475	0.889804	0.00132894
