# Supplementary material for: Predicting Care Needs in Community-Dwelling Older Adults Using Explainable Machine Learning and a Multidimensional Approach Integrating Health, Social, and Environmental Factors: Cross-Sectional Study
Source: JMIR Aging. 2026 Jul 31;9:e93371. doi: 10.2196/93371 (PMC13430952; doi:10.2196/93371)
Supplement: Checklist 1 [file aging-v9-e93371-s004.xlsx]

## Sheet: TRIPOD+AI checklist
Multimedia Appendix 3. TRIPOD+AI checklist for the reporting of prediction model studies
Reference: Collins GS, Moons KGM, Dhiman P, et al. TRIPOD+AI statement: updated guidance for reporting clinical prediction models that use regression or machine learning methods. BMJ. 2024;385:e078378. doi:10.1136/bmj-2023-078378
Section / Topic	Item	Development/evaluation	Checklist item	Reported on (manuscript section)	Notes
Title
Title	1	D;E	Identify the study as developing or evaluating the performance of a multivariable prediction model, the target population, and the outcome to be predicted.	Title page	Title states 'Predicting Care Needs in Community-Dwelling Older Adults Using Explainable Machine Learning' — identifies development of a prediction model, target population (community-dwelling Korean older adults), and outcome (care needs).
Abstract
Abstract	2	D;E	See TRIPOD+AI for Abstracts checklist.	Abstract	Structured abstract reports Background, Objective, Methods (data source, n=10,078, 7 ML algorithms, stratified 5-fold CV, AUC, SHAP), Results (Model A AUC, calibration, SHAP predictors), and Conclusions.
Introduction
Background	3a	D;E	Explain the healthcare context (including whether diagnostic or prognostic) and rationale for developing or evaluating the prediction model, including references to existing models.	Introduction, paragraphs 1–2	Korean Long-Term Care Insurance (LTCI) and Integrated Community Care Act (2026) context is described. Existing ML applications in gerontology (social isolation, depression, fall risk, frailty) are cited (refs [1]–[7]) with explanation of why these are inadequate for an integrated care-need construct.
	3b	D;E	Describe the target population and the intended purpose of the prediction model in the context of the care pathway, including its intended users (e.g., healthcare professionals, patients, public).	Introduction, paragraph 1; Methods, Analytical Strategy	Target population: community-dwelling Korean adults aged ≥60. Intended purpose: identify older adults at risk of care need before functional dependence is established (preventive screening under Integrated Community Care Act). Intended users: policy/clinical decision makers in LTCI and integrated community care systems.
	3c	D;E	Describe any known health inequalities between sociodemographic groups.	Introduction; Discussion, Limitations	Sociodemographic and environmental determinants of care need (income, employment, housing, social support) are explicitly framed as inequality drivers in the Introduction. Limitations note that the model has not been validated across geographic or cross-national subgroups.
Objectives	4	D;E	Specify the study objectives, including whether the study describes the development or validation of a prediction model (or both).	Abstract (Objective); Introduction, final paragraph	Study explicitly described as development of an explainable ML model for identifying care needs, with internal validation via held-out test set; not external validation.
Methods
Data	5a	D;E	Describe the sources of data separately for the development and evaluation datasets, the rationale for using these data, and representativeness of the data.	Methods, Data Source and Participants	2023 Korea Senior Survey, nationally representative cross-sectional survey of community-dwelling adults aged ≥60 (n=10,078). Single dataset partitioned 70:30 into training and test. Rationale: nationally representative sample with rich multidimensional measures (health, social, environmental).
	5b	D;E	Specify the dates of the collected participant data, including start and end of participant accrual; and, if applicable, end of follow-up.	Methods, Data Source and Participants; Data Availability	Survey year 2023. Data access initiated 3 November 2025; latest verification access 2 January 2026. Cross-sectional design — no follow-up.
Participants	6a	D;E	Specify key elements of the study setting (e.g., primary care, secondary care, general population) including the number and location of centres.	Methods, Data Source and Participants	Setting: nationally representative general-population survey of community-dwelling older adults across South Korea (single-country sample).
	6b	D;E	Describe the eligibility criteria for study participants.	Methods, Data Source and Participants	Community-dwelling adults aged 60 years or older from the 2023 Korea Senior Survey. n=10,078 included.
	6c	D;E	Give details of any treatments received, and how they were handled during model development or evaluation, if relevant.	Not applicable	Not applicable — observational survey study; no treatment intervention. Healthcare utilization variables (outpatient/hospital visits, screening) included as predictors and described in Methods (Measures).
Data preparation	7	D;E	Describe any data pre-processing and quality checking, including whether this was similar across relevant sociodemographic groups.	Methods, Data Source and Participants; Methods, Analytical Strategy	Missing-data screening, a-priori exclusion of variables with >10% missingness, exclusion of redundant binary indicators and outcome-leakage candidates. Continuous variables imputed by median, categorical by mode, with imputation parameters fitted on training fold only and applied to held-out folds. Same pre-processing applied uniformly across all participants.
Outcome	8a	D;E	Clearly define the outcome that is being predicted and the time horizon, including how and when assessed, the rationale for choosing this outcome, and whether the method of outcome assessment is consistent across sociodemographic groups.	Methods, Measures	Outcome: self-reported care need (Yes/No) at the time of the 2023 survey. Cross-sectional — no time horizon. Rationale: integrates subjective demand for assistance, capturing care needs beyond ADL/IADL. Outcome assessment standardised across all participants. Robustness verified via objective composite outcome (≥2 IADL or ≥1 ADL limitation; AUC = 0.892).
	8b	D;E	If outcome assessment requires subjective interpretation, describe the qualifications and demographic characteristics of the outcome assessors.	Methods, Measures; Discussion, Limitations	Outcome was self-reported by survey respondents (no third-party assessor). Self-report bias is acknowledged in Limitations and addressed empirically by (a) sensitivity analysis with objective composite outcome and (b) depression-stratified subgroup analysis (AUC range 0.86–0.91).
	8c	D;E	Report any actions to blind assessment of the outcome to be predicted.	Methods, Measures	Self-report outcome — predictor measurement and outcome assessment occurred concurrently in the same survey instrument; no formal blinding. Composite social-contact indices that overlapped conceptually with the outcome were excluded a priori as leakage candidates.
Predictors	9a	D	Describe the choice of initial predictors and any pre-selection of predictors before model building.	Methods, Measures; Methods, Analytical Strategy (Third stage)	Initial predictors (n=87) selected from prior literature and theoretical frameworks. Six excluded a priori (two for missingness >10%; two as redundant binary indicators; two as leakage candidates), yielding 81 candidates. Algorithm-specific feature selection within nested 5-fold CV: native importance for tree-based models, L1 (LASSO) for logistic regression, RFE for SVM. Robustness verified via m…
	9b	D;E	Clearly define all predictors, including how and when they were measured.	Methods, Measures; Table 1	All 81 candidate predictors defined in Methods (Measures), spanning demographics, subjective health, physical health, falls, health behavior, nutritional health, healthcare utilization, mental/cognitive status, functional status (ADL/IADL totals), social participation, social support, and living environment. Table 1 reports operational definitions and distributions.
	9c	D;E	If predictor measurement requires subjective interpretation, describe the qualifications and demographic characteristics of the predictor assessors.	Not applicable	All predictors are participant self-report or directly derived from survey responses. No third-party assessor interpretation required.
Sample size	10	D;E	Explain how the study size was arrived at, and justify that the study size was sufficient to answer the research question.	Methods, Data Source and Participants	Full nationally representative cohort used (n=10,078). With outcome prevalence 8.7% (875 events), events per candidate predictor ≈ 10.8 in the training set, supporting modeling stability for ensemble ML methods.
Missing data	11	D;E	Describe how missing data were handled. Provide reasons for omitting any data.	Methods, Data Source and Participants	Median 0.0% missingness per variable; maximum 10.6%. Two variables exceeding the pre-specified 10% threshold (frequency of contact with children/friends) were excluded. Continuous variables imputed by median, categorical by mode, imputation fitted on training fold only. Complete-case sensitivity analysis yielded substantively identical results.
Analytical methods	12a	D	Describe how the data were used in the analysis, including whether the data were partitioned, considering any sample size requirements.	Methods, Analytical Strategy (Second–Sixth stage)	Stratified 70:30 train–test split (training n=7,054, test n=3,024). Training portion further split via stratified 5-fold CV for hyperparameter tuning, feature selection, and class-imbalance handling. Test set fully held out until final evaluation. Imputation parameters fitted on training fold only (no leakage).
	12b	D	Describe how predictors were handled in the analyses (functional form, rescaling, transformation, or any standardisation).	Methods, Analytical Strategy	Continuous predictors used in their original scales for tree-based models (no transformation needed). Standardisation applied where required by algorithm (logistic regression, SVM). Categorical predictors one-hot encoded. No category collapsing performed.
	12c	D	Specify the type of model, rationale, all model-building steps, including any hyperparameter tuning, and method for internal validation.	Methods, Analytical Strategy (Second–Sixth stages)	Seven algorithms compared: LR, DT, SVM, RF, GBDT, XGBoost, LightGBM. Rationale: span linear, kernel-based, and tree-ensemble inductive biases. Hyperparameter tuning via stratified 5-fold CV on training set; boosted models used early stopping (50 rounds). Internal validation: stratified 5-fold CV on training portion plus held-out test.
	12d	D;E	Describe if and how any heterogeneity in estimates of model parameter values and model performance was handled and quantified across clusters.	Not applicable	Single nationally representative survey; no inter-centre or cross-cluster heterogeneity in this study. Subgroup analysis by depressive-symptom quartile reported (AUC range 0.86–0.91).
	12e	D;E	Specify all measures and plots used (and their rationale) to evaluate model performance and, if relevant, to compare multiple models.	Methods, Analytical Strategy (Sixth–Seventh stages)	Discrimination: AUC (DeLong + 1,000 bootstrap CIs), PR-AUC with prevalence-adjusted relative PR-AUC, sensitivity, specificity, F1, MCC at three operating thresholds (default 0.5, prevalence-matched 0.087, Youden-optimal). Calibration: Brier score, calibration slope and intercept, reliability diagrams (10 quantile bins). Clinical utility: decision-curve analysis across 1%–50% threshold range. ROC …
	12f	E	Describe any model updating (e.g., recalibration) arising from the model evaluation.	Methods, Analytical Strategy (Seventh stage)	Post-hoc isotonic recalibration fitted on the training portion via 5-fold cross-validated stacking before final test-set evaluation, ensuring well-calibrated predicted probabilities.
	12g	E	For model evaluation, describe how the model predictions were calculated.	Methods, Analytical Strategy	Predictions for the held-out test set generated using the GBDT model fitted on the full training set with optimal hyperparameters from CV. Software: Python 3.11, scikit-learn 1.4.x, xgboost 2.0.x, lightgbm 4.3.x, imbalanced-learn 0.12.x, shap 0.45.x.
Class imbalance	13	D;E	If class imbalance methods were used, state why and how this was done, and any subsequent methods to recalibrate the model or the model predictions.	Methods, Analytical Strategy (Fourth stage)	Outcome prevalence 8.7% (imbalance ratio ≈ 1:10.5). For boosted models (XGBoost, LightGBM, GBDT): class-weighted loss (positive class weighted by inverse of frequency). For non-boosted models (LR, SVM, RF, DT): SMOTE applied within each CV training fold only — never on validation or test partitions — to prevent leakage. LR and SVM additionally fitted with class-balanced weights as a robustness ch…
Fairness	14	D;E	Describe any approaches that were used to address model fairness and their rationale.	Discussion, Limitations	Subgroup performance examined by depressive-symptom quartile (AUC range 0.86–0.91), arguing against differential performance driven by depression-related self-report bias. Geographic and cross-national fairness explicitly acknowledged as a limitation requiring external validation in independent cohorts (Japanese LTCI, SHARE, CHARLS/CLHLS) before deployment.
Model output	15	D	Specify the output of the prediction model (e.g., probabilities, classification). Provide details and rationale for any classification and how the thresholds were identified.	Methods, Analytical Strategy (Sixth stage); Results, Model Performance	Output: continuous predicted probability of care need. For classification, three thresholds reported: default (0.5), prevalence-matched (0.087), and Youden-optimal (0.077). Youden threshold recommended for screening (Sens = 0.882, Spec = 0.768).
Training versus evaluation	16	D;E	Identify any differences between the development and evaluation data in healthcare setting, eligibility criteria, outcome, and predictors.	Methods, Analytical Strategy	Training and test sets drawn from the same nationally representative survey via stratified random split. No differences in setting, eligibility, outcome definition, or predictor measurement between partitions.
Ethical approval	17	D;E	Name the institutional research board or ethics committee that approved the study and describe the participant-informed consent or the ethics committee waiver of informed consent.	Methods, Ethical Considerations	Sampling design and survey content approved by Statistics Korea (National Statistics Approval No. 117071). Study protocol reviewed and approved by the Institutional Review Board of the Korea Institute for Health and Social Affairs (IRB No. 2023-078).
Open science
Funding	18a	D;E	Give the source of funding and the role of the funders for the present study.	Funding section	No external financial support or grants received. Stated explicitly in the Funding section.
Conflicts of interest	18b	D;E	Declare any conflicts of interest and financial disclosures for all authors.	Conflicts of Interest section	None declared.
Protocol	18c	D;E	Indicate where the study protocol can be accessed or state that a protocol was not prepared.	Methods (analytical plan); Multimedia Appendix 3 (this checklist)	Pre-specified two-model framework (Model A primary, Model B benchmark) and full analytical strategy described in Methods. Hypotheses H1 and H2 pre-specified. No standalone protocol publicly registered.
Registration	18d	D;E	Provide registration information for the study, including register name and registration number, or state that the study was not registered.	Not registered	Study was not registered. As an analysis of a publicly available, secondary, anonymised national survey dataset, prospective registration was not required.
Data sharing	18e	D;E	Provide details of the availability of the study data.	Data Availability section	2023 Korea Senior Survey is publicly available from the Korea Institute for Health and Social Affairs (https://data.kihasa.re.kr). Access initiated 3 November 2025; latest verification 2 January 2026.
Code sharing	18f	D;E	Provide details of the availability of the analytical code.	Methods, Analytical Strategy	Software environment listed: Python 3.11, scikit-learn 1.4.x, xgboost 2.0.x, lightgbm 4.3.x, imbalanced-learn 0.12.x, shap 0.45.x. Analytical code available from the corresponding author on reasonable request.
Patient and public Involvement
Patient and public Involvement	19	D;E	Provide details of any patient and public involvement during the design, conduct, reporting, interpretation, or dissemination of the study or state no involvement.	Not applicable	No patient or public involvement in the design, conduct, or reporting of the present analysis. Data come from a nationally representative survey conducted by an independent national institute.
Result
Participants	20a	D;E	Describe the flow of participants through the study, including the number of participants with and without the outcome and, if applicable, a summary of the follow-up time.	Methods, Data Source; Results, Sample Characteristics	n=10,078 community-dwelling older adults; 875 with care needs (8.7%); 9,203 without (91.3%). Stratified 70:30 split: training n=7,054 (prevalence 8.68%), test n=3,024 (prevalence 8.70%). Cross-sectional — no follow-up.
	20b	D;E	Report the characteristics overall and, where applicable, for each data source or setting, including the key dates, key predictors (including demographics), treatments received, sample size, number of outcome events, follow-up time, and amount of missing data.	Table 1	Table 1 reports baseline characteristics by care-needs status across demographics, subjective health, physical health, falls, health behavior, nutritional health, healthcare utilization, mental/cognitive status, functional status, social participation, social support, and living environment, with p-values from t-tests/χ².
	20c	E	For model evaluation, show a comparison with the development data of the distribution of important predictors.	Methods, Analytical Strategy	Stratified random split from a single dataset; distributions of training and test partitions are equivalent by design. Training prevalence 8.68%, test prevalence 8.70% — confirming equivalence.
Model development	21	D;E	Specify the number of participants and outcome events in each analysis (e.g., for model development, hyperparameter tuning, model evaluation).	Methods, Analytical Strategy; Results, Model Performance	Training set n=7,054 (612 events); 5-fold CV on training set for hyperparameter tuning and feature selection; held-out test set n=3,024 (263 events). Multivariable logistic regression (Table 2): n=9,951 with complete data on retained variables.
Model specification	22	D	Provide details of the full prediction model to allow predictions in new individuals and to enable third-party evaluation and implementation.	Methods, Analytical Strategy; Results, Model Performance; Multimedia Appendix 1 (SHAP feature importance)	Final model: GBDT (Model A) with hyperparameters tuned via 5-fold CV. Lead algorithm specifications and feature importance reported in Multimedia Appendix 1. Software environment listed in Methods. Full analytical code available from corresponding author on reasonable request.
Model performance	23a	D;E	Report model performance estimates with confidence intervals, including for any key subgroups. Consider plots to aid presentation.	Results, Model Performance and Calibration; Table 3; Figures 2–4; Multimedia Appendix 2	Model A held-out test: AUC = 0.892 (95% CI 0.866–0.918, DeLong; bootstrap 95% CI 0.870–0.912); PR-AUC = 0.530 (6.10× baseline); at Youden threshold Sens = 0.882, Spec = 0.768, F1 = 0.41, MCC = 0.41; Brier = 0.055, calibration slope = 0.826, intercept = −0.295. Model B benchmark: AUC = 0.976 (95% CI 0.962–0.989). Subgroup performance by depressive-symptom quartile: AUC range 0.86–0.91. Full operat…
	23b	D;E	If examined, report results of any heterogeneity in model performance across clusters.	Not applicable	Single-cohort study; no cluster-level heterogeneity examined. Subgroup analysis by depressive-symptom quartile reported instead.
Model updating	24	E	Report the results from any model updating, including the updated model and subsequent performance.	Methods, Analytical Strategy (Seventh stage); Results, Model Performance	Post-hoc isotonic recalibration applied via 5-fold cross-validated stacking on the training portion. Recalibrated predicted probabilities used for all reported test-set calibration metrics (Brier = 0.055, slope = 0.826, intercept = −0.295).
Discussion
Interpretation	25	D;E	Give an overall interpretation of the main results, including issues of fairness in the context of the objectives and previous studies.	Discussion, paragraphs 1–3	Care needs identifiable with good discrimination (AUC = 0.892), good calibration, and positive clinical net benefit using non-functional features alone. Model B's higher AUC reflects IADL–outcome near-tautology rather than genuine added value (cited Rudin 2019). Findings interpreted in context of existing ML applications in gerontology and the upcoming Korean Integrated Community Care Act.
Limitations	26	D;E	Discuss any limitations of the study (such as a non-representative sample, sample size, overfitting, missing data) and their effects on any biases, statistical uncertainty, and generalizability.	Discussion, Limitations subsection	Four limitations explicitly discussed: (1) cross-sectional design — model identifies contemporaneous care need, not future incidence; longitudinal validation planned; (2) self-reported outcome subject to cultural, psychological, gendered patterns; mitigated via objective composite outcome and depression-stratified analyses; (3) lack of external geographic/cross-national validation; planned compar…
Usability of the model in the context of current care	27a	D	Describe how poor quality or unavailable input data should be assessed and handled when implementing the prediction model.	Discussion, Implications	Imputation strategy described (median/mode imputation fitted on training data) is documented and could be applied at deployment. Acknowledged that the model is currently a development study; production-grade input-data handling protocols are out of scope for this development paper and would be required before clinical deployment.
	27b	D	Discuss whether users will be required to interact in the handling of the input data or use of the model, and what level of expertise is required of users.	Discussion, Implications	Intended users are policy-makers and care-coordination professionals operating under the LTCI and Integrated Community Care Act framework. Model envisaged as upstream-screening decision support, not standalone diagnostic. Data inputs map to existing survey instruments routinely collected by Korean care-coordination services.
	27c	D;E	Discuss any next steps for future research, with a specific view to applicability and generalizability of the model.	Discussion, Limitations and Conclusion	Next steps explicitly stated: (1) longitudinal validation using panel waves of Korea Senior Survey; (2) external geographic and cross-national validation in Japanese LTCI, SHARE, CHARLS/CLHLS cohorts; (3) triangulation with caregiver-reported and clinician-assessed need; (4) extension to multi-class outcome (LTCI Grades 1–5).
